# Supplementary material for: Combined Analysis of Transcriptomes and Metabolomes Reveals Key Genes and Substances That Affect the Formation of a Multi-Species Biofilm by Nine Gut Bacteria
Source: Microorganisms. 2025 Jan 22;13(2):234. doi: 10.3390/microorganisms13020234 (PMC11857192; doi:10.3390/microorganisms13020234)
Supplement: Supplementary file 1 [file microorganisms-13-00234-s001.zip]

Archive with 1 entries (1 files):
- microorganisms-3426432-supplementary.pdf
